# Supplementary material for: Mucosal and Serum Neutralization Immune Responses Elicited by COVID-19 mRNA Vaccination in Vaccinated and Breakthrough-Infection Individuals: A Longitudinal Study from Louisville Cohort
Source: Vaccines (Basel). 2025 May 24;13(6):559. doi: 10.3390/vaccines13060559 (PMC12197714; doi:10.3390/vaccines13060559)
Supplement: Supplementary file 1 [file vaccines-13-00559-s001.zip]

Archive with 1 entries (1 files):
- vaccines-3588306-supplementary.pdf
